# Supplementary material for: Dual-Purpose Poultry in Organic Egg Production and Effects on Egg Quality Parameters
Source: Foods. 2021 Apr 19;10(4):897. doi: 10.3390/foods10040897 (PMC8072786; doi:10.3390/foods10040897)
Supplement: Supplementary file 1 [file foods-10-00897-s001.zip]

Archive with 1 entries (1 files):
- foods-1515398-supplementary.pdf
